# Supplementary material for: The Combination of Temporal and Spatial Dose Fractionation in Microbeam Radiation Therapy
Source: Biomedicines. 2025 Mar 10;13(3):678. doi: 10.3390/biomedicines13030678 (PMC11940479; doi:10.3390/biomedicines13030678)
Supplement: Supplementary file 1 [file biomedicines-13-00678-s001.zip]

Archive with 1 entries (1 files):
- biomedicines-3365673-supplementary.pdf
